# Supplementary material for: Geographical and Temporal Diversity of ‘Candidatus Phytoplasma solani' in Wine-Growing Regions in Slovenia and Austria
Source: Front Plant Sci. 2022 May 20;13:889675. doi: 10.3389/fpls.2022.889675 (PMC9164133; doi:10.3389/fpls.2022.889675)
Supplement: Supplementary file 1 [file Data_Sheet_1.xlsx]

## Sheet: Supplementary Table 1
Isolate ID	Year of sampling	Grapevine cultivar / Host plant / Insect	tuf	secY	stamp	vmp1
D682/03	2003	Unknown cultivar	tuf-a	secY-41	stamp-46	ND*
D687/03	2003	Unknown cultivar	tuf-a	secY-41	stamp-46	ND
D688/03	2003	Unknown cultivar	tuf-a	secY-41	stamp-46	ND
D694/03	2003	Unknown cultivar	tuf-b2	secY-6	stamp-6	ND
D683/03	2003	Unknown cultivar	tuf-b2	secY-6	stamp-6	ND
D791/03	2003	Unknown cultivar	tuf-b2	secY-6	stamp-6	ND
D736/07	2007	Chardonnay	tuf-a	secY-41	stamp-46	V3
D596/07	2007	Furmint (šipon)	tuf-a	secY-41	stamp-46	V3
D776/07	2007	Riesling (renski rizling)	tuf-a	secY-41	ND	ND
D710/07	2007	Chardonnay	tuf-b1	secY-6	stamp-6	V3
D684/07	2007	Chardonnay	tuf-b1	secY-6	stamp-6	ND
D680/07	2007	Blaufränkisch (modra frankinja)	tuf-b1	secY-6	stamp-6	ND
D608/07	2007	Chardonnay	tuf-b1	secY-6	stamp-6	ND
D712/07	2007	Pinot noir (modri pinot)	tuf-b2	secY-6	stamp-6	ND
D597/07	2007	Pinot gris (sivi pinot)	tuf-b2	secY-6	ND	V3
D683/07	2007	Chardonnay	tuf-b2	secY-41	stamp-46	V3
D446/10	2010	Chardonnay	tuf-a	secY-41	stamp-46	ND
D323/10	2010	Riesling (renski rizling)	tuf-a	secY-41	stamp-46	ND
D406/10	2010	Riesling (renski rizling)	tuf-b1	ND	ND	ND
D322/10	2010	Chardonnay	tuf-b2	secY-6	stamp-6	ND
D448/10	2010	Riesling (renski rizling)	tuf-b2	secY-6	stamp-6	ND
D449/10	2010	Chardonnay	tuf-b2	secY-6	stamp-6	ND
D445/10	2010	Riesling (renski rizling)	tuf-b2	secY-6	stamp-6	ND
D325/10	2010	Unknown cultivar	tuf-b2	secY-6	stamp-6	ND
D459/10	2010	Müller-Thurgau (rizvanec)	tuf-b2	secY-6	ND	ND
D657/13	2013	Riesling (renski rizling)	tuf-a	secY-41	stamp-46	ND
D720/13	2013	Blaufränkisch (modra frankinja)	tuf-a	secY-41	stamp-46	ND
D252/13	2013	Riesling (renski rizling)	tuf-a	secY-6	ND	ND
D354/13	2013	Chardonnay	tuf-b1	secY-4	stamp-29	ND
D307/13	2013	Chardonnay	tuf-b2	secY-6	stamp-6	ND
D665/13	2013	Chardonnay	tuf-b2	secY-6	stamp-6	ND
D355/13	2013	Riesling (renski rizling)	tuf-b2	secY-6	stamp-6	ND
D305/13	2013	Riesling (renski rizling)	tuf-b2	secY-6	stamp-6	ND
D314/13	2013	Savignon	tuf-b2	secY-6	stamp-6	ND
D325/15	2015	Unknown cultivar	tuf-a	secY-41	stamp-46	ND
D604/15	2015	Pinot blanc	tuf-a	secY-6	ND	ND
D327/15	2015	Riesling (renski rizling)	tuf-b1	secY-6	stamp-6	ND
D290/15	2015	Riesling (renski rizling)	tuf-b2	secY-6	stamp-6	ND
D328/15	2015	Chardonnay	tuf-b2	secY-6	NDd	ND
D342/15	2015	Unknown cultivar	tuf-b2	secY-6	stamp-6	ND
D334/15	2015	Riesling (renski rizling)	tuf-b2	secY-6	stamp-6	ND
D340/15	2015	Chardonnay	tuf-b2	secY-6	stamp-6	ND
D605/15	2015	Pinot blanc	tuf-b2	secY-6	stamp-6	ND
D603/15	2015	Pinot blanc	tuf-b2	secY-6	stamp-6	ND
D600/15	2015	Chardonnay	tuf-b2	secY-6	stamp-6	ND
D587/15	2015	Zweigelt	tuf-b2	secY-6	stamp-6	ND
D306/16	2016	Unknown cultivar	tuf-b2	secY-41	NDc	ND
D307/16	2016	Unknown cultivar	tuf-b2	secY-6	stamp-6	ND
D308/16	2016	Unknown cultivar	tuf-b2	secY-6	stamp-6	ND
D309/16	2016	Unknown cultivar	tuf-b2	secY-6	stamp-6	ND
D303/16	2016	Urtica dioica	tuf-b2	secY-6	stamp-6	ND
D303/16	2016	Urtica dioica	tuf-b2	secY-6	stamp-6	ND
ST630	2016	Hyalesthes obsoletus	tuf-b2	secY-6	stamp-6	ND
ST631	2016	Hyalesthes obsoletus	tuf-b2	secY-6	stamp-6	ND
ST632	2016	Hyalesthes obsoletus	tuf-b2	secY-6	stamp-6	ND
*ND, non-determined
Highlighted in yellow: mixed infection with tuf-b2 cannot be absolutely excluded.

## Sheet: Supplementary Table 2
Isolate ID	Year of sampling	Grapevine cultivar / Host plant	tuf	secY	stamp-	Vp1
D661/07	2007	Blaufränkisch (modra frankinja)	tuf-a			V3
D 692/07	2007	Blaufränkisch (modra frankinja)	tuf-a			V3
D1015/07	2007	Blaufränkisch (modra frankinja)	ND*	ND	ND	V3
D706/07	2007	Blaufränkisch (modra frankinja)	ND	ND	ND	V3
D382/10	2010	Unknown cultivar	tuf-b2	secY-6	stamp-6
D406/13	2013	Blaufränkisch (modra frankinja)	tuf-a	ND	ND	V3
D447/13	2013	Blaufränkisch (modra frankinja)	tuf-a	ND	ND	V3
D275/13	2013	Blaufränkisch (modra frankinja)	tuf-a	ND	ND	V3
D448/13	2013	Blaufränkisch (modra frankinja)	tuf-a	ND	ND	V3
D454/13	2013	Blaufränkisch (modra frankinja)	tuf-a	ND	ND	V3
D741/13	2013	Blaufränkisch (modra frankinja)	tuf-a	ND	ND	V3
D466/13	2013	Blaufränkisch (modra frankinja)	ND	ND	ND	V3
D365/13	2013	Blaufränkisch (modra frankinja)	ND	ND	ND	V3
D361/13	2013	Blaufränkisch (modra frankinja)	ND	ND	ND	V3
D467/13	2013	Blaufränkisch (modra frankinja)	ND	ND	ND	V3
D456/13	2013	Blaufränkisch (modra frankinja)	ND	ND	ND	V3
D550/13	2013	Blaufränkisch (modra frankinja)	ND	ND	ND	V3
D628/16		Unknown cultivar	tuf-a	secY-1	ND	ND
D630/16		Unknown cultivar	tuf-a	secY-4	stamp-9	ND
D627/16		Unknown cultivar	tuf-a	secY-6	stamp-6	ND
D623/16		Unknown cultivar	tuf-a	secY-6	stamp-6	ND
D624/16		Unknown cultivar	tuf-a	secY-6	stamp-6	ND
D625/16		Unknown cultivar	tuf-a	secY-6	ND	ND
283/16		Urtica dioica	tuf-b2	secY-6	stamp-6	ND
*ND, non-determined
Highlighted in yellow: Combination that has not been detected in Austria

## Sheet: Supplementary Table 3
Isolate ID	Year of sampling	Grapevine cultivar	tuf	secY	stamp	vmp1
D607/03	2003	unknown	tuf-a	secY-6	stamp-59	ND*
D715/03	2003	unknown	tuf-a	secY-41	stamp-46	ND
D730/03	2003	unknown	tuf-a	secY-41	stamp-46	ND
D606/03		unknown	tuf-b1	secY-1	stamp-9	ND
D819/07	2007	Malvasia (malvazija)	tuf-a	secY-6	stamp-23	V3
D820/07	2007	Malvasia (malvazija)	tuf-a	secY-6	stamp-23	V3
D537/07	2007	Pinela	tuf-a	secY-7	stamp-19	V3
D758/07	2007	Chardonnay	tuf-b1	secY-1	stamp-22	ND
D572/07	2007	Chardonnay	tuf-b1	secY-6	ND	V3
D580/07	2007	Chardonnay	tuf-b1	secY-7	stamp-19	V3
D501/07	2007	Chardonnay	tuf-b1	secY-41	stamp-46	V3
D723/07	2007	Chardonnay	tuf-b1	secY-41	NDe	V3
D570/07	2007	Chardonnay	tuf-b1	ND	ND	V3
D369/10	2010	Chardonnay	tuf-a	secY-6	ND	ND
D416/10	2010	Chardonnay	tuf-a	secY-7	stamp-19	ND
D417/10	2010	Chardonnay	tuf-a	secY-7	stamp-19	ND
D413/10	2010	Pinot gris (sivi pinot)	tuf-a	secY-41	stamp-46	ND
D780/10	2010	Moscato Giallo (rumeni muškat)	tuf-b1	secY-1	stamp-9	ND
D781/10	2010	Moscato Giallo (rumeni muškat)	tuf-b1	secY-1	stamp-22	ND
D274/10	2010	Chardonnay	tuf-b1	secY-1	stamp-29	ND
D414/10	2010	Chardonnay	tuf-b1	secY-1	ND	ND
D278/10	2010	Chardonnay	tuf-b1	secY-6	stamp-59	ND
D803/10	2010	Refosco (refošk)	tuf-b1	ND	ND	ND
D768/13	2013	Refosco (refošk)	tuf-a	secY-4	stamp-46	V3
D471/13	2013	Pinot blanc (beli pinot)	tuf-a	secY-6	stamp-59	V3
D776/13	2013	Chardonnay	tuf-a	secY-41	stamp-46	V3
D705/13	2013	Malvasia (malvazija)	tuf-b1	secY-1	stamp-22	ND
D860/13	2013	Chardonnay	tuf-b1	secY-1	ND	V3
D562/13	2013	Chardonnay	tuf-b1	secY-1	ND	ND
D626/13	2013	unknown	tuf-b1	secY-4	stamp-4	V3
D751/13	2013	Chardonnay	tuf-b1	secY-4	stamp-22	V3
D559/13	2013	Malvasia (malvazija)	tuf-b1	secY-4	stamp-22	V3
D247/15	2015	Chardonnay	tuf-a	secY-6	stamp-59	ND
D243/15	2015	Chardonnay	tuf-a	secY-7	stamp-19	ND
D201/15	2015	Chardonnay	tuf-a	secY-41	stamp-46	ND
D249/15	2015	Chardonnay	tuf-a	ND	stamp-19	ND
D244/15	2015	Chardonnay	tuf-b1	secY-1	stamp-9	ND
D391/15	2015	Pinot gris (sivi pinot)	tuf-b1	secY-1	stamp-9	ND
D374/15	2015	Refosco (refošk)	tuf-b1	secY-1	stamp-22	ND
D457/15	2015	Chardonnay	tuf-b1	secY-1	stamp-29	ND
D245/15	2015	Chardonnay	tuf-b1	secY-1	ND	ND
D401/15	2015	Chardonnay	tuf-b1	secY-7	stamp-19	ND
D277/15	2015	Chardonnay	tuf-b1	ND	ND	ND
D278/15	2015	Chardonnay	tuf-b1	ND	ND	ND
*ND, non-determined
Highlighted in yellow: Combination that has not been detected in Austria
