# Supplementary material for: Geographical and Temporal Diversity of ‘Candidatus Phytoplasma solani' in Wine-Growing Regions in Slovenia and Austria
Source: Front Plant Sci. 2022 May 20;13:889675. doi: 10.3389/fpls.2022.889675 (PMC9164133; doi:10.3389/fpls.2022.889675)
Supplement: Supplementary file 2 [file Data_Sheet_2.xlsx]

## Sheet: Supplementary Table 4
Sampling site	Host	Year of sampling	Number of samples of each strain*	tuf	secY	stamp	vmp1
Illmitz	grapevine	2012	4x tufb2/Se_At1/St_At1/Vm_At1	tuf-b2	secY-6	stamp-6	V18
	grapevine	2012	1x tuf b1/Se_At5/St_At7/VmAt9	tuf-b1	secY-1	stamp-9	V17-like
	grapevine	2012	1x tuf b1/Se_At5/St_At7/VmAt11	tuf-b1	secY-1	stamp-9	V4
	grapevine	2012	1x tuf b1/Se_At5/St_At8/VmAt10	tuf-b1	secY-1	stamp-22	V2TA
Rust	grapevine	2012	3x tuf b2/Se_At1/St_At1/Vm_At1	tuf-b2	secY-6	stamp-6	V18
	grapevine	2012	1x tuf b2/Se_At1/St_At2/Vm_At2	tuf-b2	secY-6	stamp-52	V23
	Hyalesthes obsoletus	2012	15x tuf b2/Se_At1/St_At1/Vm_At1	tuf-b2	secY-6	stamp-6	V18
Illmitz	grapevine	2013	5x tuf b2/Se_At1/St_At1/Vm_At1	tuf-b2	secY-6	stamp-6	V18
	grapevine	2013	1x tuf b1/Se_At5/St_At7/VmAt6	tuf-b1	secY-1	stamp-9	V4
	grapevine	2013	1x tuf b1/Se_At5/St_At7/VmAt9	tuf-b1	secY-1	stamp-9	V17-like
	grapevine	2013	1x tuf b1/Se_At5/St_At8/VmAt10	tuf-b1	secY-1	stamp-22	V2TA
Rust	grapevine	2013	4x tuf b2/Se_At1/St_At1/Vm_At1	tuf-b2	secY-6	stamp-6	V18
	Hyalesthes obsoletus	2013	44x tuf b2/Se_At1/St_At1/Vm_At1	tuf-b2	secY-6	stamp-6	V18
	Hyalesthes obsoletus	2013	3x tuf a/Se_At1/St_At3/VmAt3	tuf-a	secY-6	stamp-23/59	V3
	Hyalesthes obsoletus	2013	2x tufb1/Se_At5/St_At_6/Vm_At6	tuf-b1	secY-1	stamp-4	V4
	Urtica dioica	2013	7x tuf b2/Se_At1/St_At1/Vm_At1	tuf-b2	secY-6	stamp-6	V18
	Convolvulus arvensis	2013	2x tufb1/Se_At5/St_At_6/Vm_At6	tuf-b1	secY-1	stamp-4	V4
Horitschon	grapevine	2017	1x tuf a/Se_At3/St_At5/VmAt5	tuf-a	secY-7	stamp-19	V3
	grapevine	2017	1x tuf b2/Se_At1/St_At1/VmAt1	tuf-b2	secY-6	stamp-6	V18
	grapevine	2017	12x tuf b1/Se_At5/St_At7/VmAt7	tuf-b1	secY-1	stamp-9	V17
	grapevine	2017	5x tuf b1/Se_At5/St_At7/VmAt11	tuf-b1	secY-1	stamp-9	V4
	Convolvulus arvensis	2017	5x tuf b1/Se_At5/St_At7/VmAt7	tuf-b1	secY-1	stamp-9	V17
Rust	Hyalesthes obsoletus	2017	4x tuf b2/Se_At1/St_At1/Vm_At1	tuf-b2	secY-6	stamp-6	V18
Horitschon	grapevine	2018	7x tuf b1/Se_At5/St_At7/VmAt7	tuf-b1	secY-1	stamp-9	V17
	grapevine	2018	3x tuf b1/Se_At5/St_At7/VmAt11	tuf-b1	secY-1	stamp-9	V4
	grapevine	2018	1x tuf b1/Se_At5/St_At8/VmAt8	tuf-b1	secY-1	stamp-22	V14
Zagersdorf	grapevine	2018	5x tuf b2/Se_At1/St_At1/VmAt1	tuf-b2	secY-6	stamp-6	V18
	grapevine	2018	3x tuf b1/Se_At5/St_At7/VmAt11	tuf-b1	secY-1	stamp-9	V4
	grapevine	2018	1x tuf b1/Se_At5/St_At10/VmAt7	tuf-b1	secY-1	stamp-29	V17
	grapevine	2018	2x tuf b1/Se_At5/St_At8/VmAt8	tuf-b1	secY-1	stamp-22	V14
*Strains explantions in the Supplementary Table 7

## Sheet: Supplementary Table 5
Sampling site	Host	Year of sampling	Number of samples of each strain*	tuf	secY	stamp	vmp1
Falkenstein	grapevine	2012	3x tuf b2/Se_At1/St_At1/VmAt1	tuf-b2	secY-6	stamp-6	V18
	grapevine	2012	1x tuf b1/Se_At5/St_At6/VmAt10	tuf-b1	secY-1	stamp-4	V2TA
	grapevine	2012	1x tuf b1/Se_At5/St_At6/VmAt11	tuf-b1	secY-1	stamp-4	V4
	grapevine	2012	2x tuf b1/Se_At5/St_At7/VmAt11	tuf-b1	secY-1	stamp-9	V4
	grapevine	2012	1x tuf b1/Se_At5/St_At8/VmAt10	tuf-b1	secY-1	stamp-22	V2TA
	Hyalesthes obsoletus	2012	7x tuf b2/Se_At1/St_At1/VmAt1	tuf-b2	secY-6	stamp-6	V18
	Hyalesthes obsoletus	2012	1x tuf b1/Se_At5/St_At6/VmAt6	tuf-b1	secY-1	stamp-4	V4
	Hyalesthes obsoletus	2012	1x tuf b1/Se_At5/St_At7/VmAt7	tuf-b1	secY-1	stamp-9	V17
	Urtica dioica	2012	1x tuf b2/Se_At1/St_At1/VmAt1	tuf-b2	secY-6	stamp-6	V18
	Convolvulus arvensis	2012	1x tuf b1/Se_At5/St_At6/VmAt6	tuf-b1	secY-1	stamp-4	V4
Klosterneuburg	grapevine	2012	5x tuf b2/Se_At1/St_At1/VmAt1	tuf-b2	secY-6	stamp-6	V18
	grapevine	2012	1x tuf b1/Se_At4/St_At9/VmAt10	tuf-b1	secY-4	stamp-90	V2TA
	grapevine	2012	3x tuf b1/Se_At5/St_At6/VmAt8	tuf-b1	secY-1	stamp-4	V14
	grapevine	2012	1x tuf b1/Se_At5/St_At6/VmAt11	tuf-b1	secY-1	stamp-4	V4
	Urtica	2012	1x tuf b2/Se_At1/St_At1/VmAt1	tuf-b2	secY-6	stamp-6	V18
Wolkersdorf	grapevine	2012	7x tuf b2/Se_At1/St_At1/Vm_At1	tuf-b2	secY-6	stamp-6	V18
	Urtica dioica	2012	3x tuf b2/Se_At1/St_At1/Vm_At1	tuf-b2	secY-6	stamp-6	V18
Falkenstein	Hyalesthes obsoletus	2013	5x tuf b2/Se_At1/St_At1/VmAt1	tuf-b2	secY-6	stamp-6	V18
	Urtica dioica	2013	1x tuf b2/Se_At1/St_At1/VmAt1	tuf-b2	secY-6	stamp-6	V18
Falkenstein	grapevine	2017	2x tuf b2/Se_At1/St_At1/VmAt1	tuf-b2	secY-6	stamp-6	V18
	grapevine	2017	1x tuf b1/Se_At5/St_At6/VmAt10	tuf-b1	secY-1	stamp-4	V2TA
	grapevine	2017	1x tuf b1/Se_At5/St_At7/VmAt11	tuf-b1	secY-1	stamp-9	V4
	grapevine	2017	1x tuf b1/Se_At5/St_At9/VmAt8	tuf-b1	secY-1	stamp-9D	V14
Klosterneuburg	grapevine	2017	15x tuf b2/Se_At1/St_At1/VmAt1	tuf-b2	secY-6	stamp-6	V18
Wachau	grapevine	2017	8x tuf b2/Se_At1/St_At1/VmAt1	tuf-b2	secY-6	stamp-6	V18
Falkenstein	grapevine	2018	4x tuf b1/Se_At5/St_At7/VmAt11	tuf-b1	secY-1	stamp-9	V4
	grapevine	2018	1x tuf b1/Se_At5/St_At9/VmAt8	tuf-b1	secY-1	stamp-9D	V14
Klosterneuburg	grapevine	2018	11x tuf b2/Se_At1/St_At1/VmAt1	tuf-b2	secY-6	stamp-6	V18
Wolkersdorf	grapevine	2018	9x tuf b2/Se_At1/St_At1/Vm_At1	tuf-b2	secY-6	stamp-6	V18
	grapevine	2018	2x tuf b2/Se_At6/St_At12/Vm_At12	tuf-b2	new	new	V23
	grapevine	2018	3x tuf b1/Se_At5/St_At7/VmAt11	tuf-b1	secY-1	stamp-9	V4
	grapevine	2018	2x tuf b1/Se_At5/St_At8/VmAt10	tuf-b1	secY-1	stamp-22	V2TA
	Hyalesthes obsoletus	2018	1x tuf b1/Se_At4/St_At9/VmAt10	tuf-b1	secY-4	stamp-9D	V2TA
	Hyalesthes obsoletus	2018	1x tuf b1/Se_At5/St_At6/VmAt8	tuf-b1	secY-1	stamp-4	V3
	Hyalesthes obsoletus	2018	1x tuf b1/Se_At5/St_At7/VmAt11	tuf-b1	secY-1	stamp-9	V4
	Hyalesthes obsoletus	2018	1x tuf b1/Se_At5/St_At8/VmAt8	tuf-b1	secY-1	stamp-22	V3
	Hyalesthes obsoletus	2018	1x tuf b1/Se_At5/St_At8/VmAt10	tuf-b1	secY-1	stamp-22	V2TA
Nappersdorf	grapevine	2019	20x tuf b2/Se_At1/St_At1/VmAt1	tuf-b2	secY-6	stamp-6	V18
	Hyalesthes obsoletus	2019	3x tuf b2/Se_At1/St_At1/VmAt1	tuf-b2	secY-6	stamp-6	V18
	Convolvulus arvensis	2019	3x tuf b1/Se_At4/St_At11/VmAt13	tuf-b1	secY-4	stamp-50	new
	Convolvulus arvensis	2019	1x tuf b1/Se_At5/St_At6/VmAt10	tuf-b1	secY-1	stamp-4	V2TA
	Convolvulus arvensis	2019	4x tuf b1/Se_At5/St_At7/VmAt11	tuf-b1	secY-1	stamp-9	V4
	Convolvulus arvensis	2019	2x tuf b1/Se_At5/St_At8/VmAt10	tuf-b1	secY-1	stamp-22	V2TA
	Convolvulus arvensis	2019	2x tuf b1/Se_At5/St_At11/VmAt7	tuf-b1	secY-1	stamp-50	V17
	Convolvulus arvensis	2019	5x tuf b1/Se_At5/St_At11/VmAt8	tuf-b1	secY-1	stamp-50	V14
*Strains explantions in the Supplementary Table 7

## Sheet: Supplementary Table 6
Sampling site	Host	Year of sampling	Number of samples of each strain*	tuf	secY	stamp	vmp1
Glanz	grapevine	2012	5x tuf b2/Se_At1/St_At1/Vm_At1	tuf-b2	secY-6	stamp-6	V18
	grapevine	2012	2x tuf b1/Se_At5/St_At8/VmAt10	tuf-b1	secY-1	stamp-22	V2TA
	grapevine	2012	1x tuf b1/Se_At5/St_At6/VmAt11	tuf-b1	secY-1	stamp-4	V4
Kitzeck	grapevine	2012	4x tuf b2/Se_At1/St_At1/Vm_At1	tuf-b2	secY-6	stamp-6	V18
	Hyalesthes obsoletus	2012	10x tuf b2/Se_At1/St_At1/Vm_At1	tuf-b2	secY-6	stamp-6	V18
Kitzeck	grapevine	2013	5x tuf b2/Se_At1/St_At1/Vm_At1	tuf-b2	secY-6	stamp-6	V18
	Hyalesthes obsoletus	2013	11x tuf b2/Se_At1/St_At1/Vm_At1	tuf-b2	secY-6	stamp-6	V18
	Hyalesthes obsoletus	2013	4x tuf a/Se_At2/St_At4/VmAt4	tuf-a	secY-41	stamp-46	V3
	Urtica dioica	2013	4x tuf b2/Se_At1/St_At1/Vm_At1	tuf-b2	secY-6	stamp-6	V18
Kitzeck	Hyalesthes obsoletus	2017	5x tuf b2/Se_At1/St_At1/Vm_At1	tuf-b2	secY-6	stamp-6	V18
	Hyalesthes obsoletus	2017	1x tuf a/Se_At3/St_At5/VmAt5	tuf-a	secY-7	stamp-19	V3
Kitzeck	grapevine	2018	5x tuf b2/Se_At1/St_At1/Vm_At1	tuf-b2	secY-6	stamp-6	V18
	grapevine	2018	3x tuf b1/Se_At5/St_At8/Vm_At11	tuf-b1	secY-1	stamp-22	V4
	Urtica dioica	2018	3x tuf b2/Se_At1/St_At1/Vm_At1	tuf-b2	secY-6	stamp-6	V18
Kitzeck	Hyalesthes obsoletus	2019	2x tuf b2/Se_At1/St_At1/Vm_At1	tuf-b2	secY-6	stamp-6	V18
	Hyalesthes obsoletus	2019	2x tuf a/Se_At3/St_At5/VmAt5	tuf-a	secY-7	stamp-19	V3
	Hyalesthes obsoletus	2019	1x tuf b1/Se_At5/St_At6/Vm_At8	tuf-b1	secY-1	stamp-4	V14
	Hyalesthes obsoletus	2019	1x tuf b1/Se_At5/St_At8/Vm_At10	tuf-b1	secY-1	stamp-22	V2TA
	Hyalesthes obsoletus	2019	1x tuf b1/Se_At5/St_At11/Vm_At8	tuf-b1	secY-1	stamp-50	V14
*Strains explantions in the Supplementary Table 7
