# Supplementary material for: Geographical and Temporal Diversity of ‘Candidatus Phytoplasma solani' in Wine-Growing Regions in Slovenia and Austria
Source: Front Plant Sci. 2022 May 20;13:889675. doi: 10.3389/fpls.2022.889675 (PMC9164133; doi:10.3389/fpls.2022.889675)
Supplement: Supplementary file 3 [file Data_Sheet_3.xlsx]

## Sheet: Tabelle2
	"Austrian" name	db/name	Accession No.	Accession No. AT	pathogens-09-00268-s001 (5).pdf	SEE-ERANET
tuf	Tu_At1	Tuf a	GU220558	KJ469707		tuf-a
	Tu_At2	Tuf b	L46370	KJ469708		tuf-b1
	Tu_At3	Tuf b	-	KJ469709		tuf-b2
stamp		PO	FN813259		St10	stamp-1
		C	FN813260		St14	stamp-2
	St_At6	GGY	FN813256	KJ469721	St5	stamp-4
		LA6_C	JQ977720		St5	stamp-4
	St_At1	19-25	FN813267	KJ469716	St11	stamp-6
	St_At7	Rqg50	KC703019	KJ469722	St1	stamp-9
		231/09	FO393428		not listed	stamp-9
	St_At9	Rqg31	KC703017	KJ469724	St2	stamp-9D	del172 AATCAA
		P7	FN813258		St3	stamp-14
		S4	JQ977716		St33	stamp-18
	St_At5	S5	JQ977717	KJ469720	St8	stamp-19
	St_At8	Rpm35	KC703015	KJ469723	St3	stamp-22
		284/09	FO393427		not listed	stamp-22
	St_At3	S2	JQ977714	KJ469718	St9	stamp-23
	St_At10	PS10Rq	KP877604	St_At7like	St30	stamp-29
	St_At4	S3	JQ977715	KJ469719	St19	stamp-46
	St_At11	HoC68	KP337316	St_At8like	St28	stamp-50
	St_At2	-	-	KJ469717	St29	stamp-52
		S1	JQ977713		St34	stamp-60
		S6	JQ977718		St7	stamp-61
		S7	JQ977719		St6	stamp-59
		St_At12		New	St_At2like, plus gap	not listed
secY	Se_At5	SecY D	JQ977710	KJ469715	secY1	secY-1
		StolC	AM992083		secY1	secY-1
		Rqg50	KC703047		secY13	secY-1
		Rpm35	KC703043		not listed	secY-1
		PO	AM992082		secY1	secY-1
		284/09	FO393427		not listed	secY-1
		Red Pepper	AM992086		secY1	secY-1
		P7	AM992091		secY1	secY-3
		GGY	AM992093		secY9	secY-4
		Rqg31	KC703045		secY16	secY-4
		231/09	FO393428		not listed	secY-4
	Se_At4	SecY C	JQ977709	KJ469714	secY9/secY16	secY-4
	Se_At1	SecY A	JQ977707	KJ469711	secY12/secY15	secY-6
		19-25	AM992094		secY26	secY-6
		VU7_1	HQ413168		secY12	secY-6
	Se_At3	-	HQ413162	KJ469713	secY31/secY19	secY-7
		SB5	FN813272		secY19	secY-7
		SB1	JQ730749		not listed	secY-7
		S11	HF969329		secY1	secY-11
		GR13	FN813284		secY15	secY-20
		S22	HF969330		not listed	secY-22
		S25	HF969331		secY12	secY-25
		S28	HF969332		secY12	secY-28
		S29	HF969333		secY12	secY-29
		S30	HF969334		not listed	secY-30
	Se_At2	SecY F	JQ977711	KJ469712	secY10	secY-41
	Se_At6		New	Se_At1_like 1MM	not listed
vmp1		VN1	JQ977721			V1
		C_Boppard_C	JQ977734	VN14		V1
		Neuweier57_C	JQ977736	VN16		V1
	Vm_At10	-		KJ469734		V2TA
		LA6_C	JQ977735	VN22		V2TA
		Rqg31	KC703031			V2TA
		RedPepper	AM992103	close to I		V2TA
		GGY	AM992102			V2
	Vm_At3	VN3, Aa25	JQ977723, HM008614	KJ469727		V3
	Vm_At4	VN4	JQ977724	KJ469728		V3
	Vm_At5	VN11	JQ977731	KJ469729		V3
		Aa25	HM008614	close B, ident Vm_At3		V3
		VN12	JQ977732			V3
	Vm_At6	-		KJ469730		V4
	Vm_At11	D_Bacharach_C, Vn18	JQ977738	KJ469735		V4
		EisHo1_C	JQ977740	VN19		V4
		M33_F_C	JQ977742	VN20		V4
		Rqg50	KC703033			V4
		19-25	AM992101	Gap		V5
		PO	AM992095			V7
		I_Norheim_C	JQ977739	VN15		V10
		RA6_I_C	JQ977737	VN17		V10
		C1	HM008610	far A		V12
	Vm_At8	1595/20	OK041406	KJ469732		V14
		C3	HM008603	close to E		V14
		Mp46	HM008606			V14
		B49	HM008604			V14
		Rpm35	KC703029			V14
		P7	AM992100			V15TH
	Vm_At7	-		KJ469731		V17
		36861_SLO_C	JQ977741	close to D, VN21		V17
	Vm_At9	-	GAP!	KJ469733		V17like
	Vm_At1	-		KJ469725		V18
		Mag1	HM008613	close A		V18
	Vm_At2	-		KJ469726		V23
	Vm_At12	1744/20	OK041409	ON108653		V23
	Vm_At13	-	New	ON108654		V new
		231/09	FO393428			region not assembled
		284/09	FO393427			region not assembled
